# Supplementary material for: Single nucleotide polymorphisms unravel hierarchical divergence and signatures of selection among Alaskan sockeye salmon (Oncorhynchus nerka) populations
Source: BMC Evol Biol. 2011 Feb 18;11:48. doi: 10.1186/1471-2148-11-48 (PMC3049142; doi:10.1186/1471-2148-11-48)
Supplement: Additional file 1 — Pairwise FST values and tests of differentiation between Kvichak River sockeye salmon populations [file 1471-2148-11-48-S1.XLS]

## Sheet: Table S1 No Outliers
Table S1. Pairwise FST (below diagonal) and probabilities for the null hypothesis FST = 0 (above diagonal) between Oncorhynchus nerka populations																		Table S1. Continued
from Alagnak (1 to 9) and Kvichak (10 to 31) subdrainages using 38 SNPs (outliers One_MHC2-190 and One_MHC2-251 have been excluded)
Significant probabilities (P < 0.05) are shown in bold.
		1	2	3	4	5	6	7	8	9	10	11	12	13	14	15	16			17	18	19	20	21	22	23	24	25	26	27	28	29	30	31
1	Battle Lake Beach		0.41	0.406	0.001	0.004	0.01	0.001	0.001	0.001	0.001	0.001	0.001	0.001	0.001	0.001	0.001	1	Battle Lake Beach	0.001	0.001	0.001	0.001	0.001	0.001	0.001	0.001	0.001	0.001	0.001	0.001	0.001	0.001	0.001
2	Battle Lake Tributary	0		0.216	0.002	0.004	0.007	0.001	0.001	0.001	0.001	0.001	0.001	0.001	0.001	0.001	0.001	2	Battle Lake Tributary	0.001	0.001	0.001	0.001	0.001	0.001	0.001	0.001	0.001	0.001	0.001	0.001	0.001	0.001	0.001
3	Battle Creek	0	0.000575474		0.001	0.001	0.002	0.001	0.001	0.001	0.001	0.001	0.001	0.001	0.001	0.001	0.001	3	Battle Creek	0.001	0.001	0.001	0.001	0.001	0.001	0.001	0.001	0.001	0.001	0.001	0.001	0.001	0.001	0.001
4	Funnel Creek (E)	0.00663627	0.00610522	0.00687146		0.08	0.399	0.001	0.001	0.001	0.001	0.001	0.001	0.001	0.001	0.001	0.001	4	Funnel Creek (E)	0.001	0.001	0.001	0.001	0.001	0.001	0.001	0.001	0.001	0.001	0.001	0.001	0.001	0.001	0.001
5	Moraine Creek	0.00509398	0.00500807	0.00515131	0.00149315		0.05	0.001	0.001	0.001	0.001	0.001	0.001	0.001	0.001	0.001	0.001	5	Moraine Creek	0.001	0.001	0.001	0.001	0.001	0.001	0.001	0.001	0.001	0.001	0.001	0.001	0.001	0.001	0.001
6	Moraine Creek (E)	0.00358719	0.00378804	0.00511514	0	0.00193599		0.001	0.001	0.001	0.001	0.001	0.001	0.001	0.001	0.001	0.001	6	Moraine Creek (E)	0.001	0.001	0.001	0.001	0.001	0.001	0.001	0.001	0.001	0.001	0.001	0.001	0.001	0.001	0.001
7	Nanuktuk Creek	0.0153374	0.0143919	0.0154115	0.0097833	0.0112644	0.0102184		0.044	0.001	0.001	0.001	0.001	0.001	0.001	0.001	0.001	7	Nanuktuk Creek	0.001	0.001	0.001	0.001	0.001	0.001	0.001	0.001	0.001	0.001	0.001	0.001	0.001	0.001	0.001
8	Nanuktuk Creek (E)	0.0160821	0.0142309	0.0155101	0.00898779	0.0102759	0.00927896	0.00206041		0.001	0.001	0.001	0.001	0.001	0.001	0.001	0.001	8	Nanuktuk Creek (E)	0.001	0.001	0.001	0.001	0.001	0.001	0.001	0.001	0.001	0.001	0.001	0.001	0.001	0.001	0.001
9	Kulik River	0.0480259	0.0492676	0.0459804	0.0348941	0.0354352	0.033939	0.0367734	0.0305701		0.001	0.001	0.001	0.001	0.001	0.001	0.001	9	Kulik River	0.001	0.001	0.001	0.001	0.001	0.001	0.001	0.001	0.001	0.001	0.001	0.001	0.001	0.001	0.001
10	Chulitna Lodge Beach	0.216094	0.21332	0.214002	0.191773	0.19552	0.193727	0.196127	0.19062	0.192097		0.031	0.006	0.018	0.001	0.001	0.001	10	Chulitna Lodge Beach	0.001	0.001	0.001	0.001	0.001	0.001	0.001	0.001	0.001	0.001	0.001	0.001	0.001	0.001	0.001
11	Kijik River	0.225656	0.224264	0.224049	0.202512	0.204854	0.204389	0.209348	0.203555	0.20207	0.00398604		0.002	0.006	0.001	0.001	0.001	11	Kijik River	0.001	0.001	0.001	0.001	0.001	0.001	0.001	0.001	0.001	0.001	0.001	0.001	0.001	0.001	0.001
12	Lower Kijik River	0.207397	0.206585	0.206974	0.183754	0.186577	0.185724	0.188853	0.186534	0.1861	0.00981594	0.0120092		0.001	0.001	0.001	0.001	12	Lower Kijik River	0.001	0.001	0.001	0.001	0.001	0.001	0.001	0.001	0.001	0.001	0.001	0.001	0.001	0.001	0.001
13	Upper Tlikakila	0.245829	0.243139	0.24476	0.22294	0.22535	0.224699	0.224193	0.221867	0.219027	0.00633952	0.00653162	0.0141408		0.001	0.001	0.001	13	Upper Tlikakila	0.001	0.001	0.001	0.001	0.001	0.001	0.001	0.001	0.001	0.001	0.001	0.001	0.001	0.001	0.001
14	Newhalen River	0.113314	0.10904	0.115798	0.0947078	0.102735	0.091301	0.100155	0.095118	0.111712	0.107038	0.127923	0.119649	0.138817		0.001	0.001	14	Newhalen River	0.001	0.001	0.001	0.001	0.001	0.001	0.001	0.001	0.001	0.001	0.001	0.001	0.001	0.001	0.001
15	Taziminia River	0.112973	0.110499	0.115517	0.0982843	0.10307	0.0958433	0.106859	0.100395	0.12015	0.110356	0.12585	0.124564	0.140286	0.0113255		0.001	15	Taziminia River	0.001	0.001	0.001	0.001	0.001	0.001	0.001	0.001	0.001	0.001	0.001	0.001	0.001	0.001	0.001
16	Chinkelyes Creek	0.0486814	0.0457199	0.0503774	0.0344671	0.0415438	0.033565	0.0341217	0.0313887	0.0553299	0.137626	0.153985	0.141256	0.173927	0.0410119	0.0531125		16	Chinkelyes Creek	0.001	0.068	0.02	0.127	0.003	0.063	0.048	0.425	0.005	0.045	0.008	0.001	0.01	0.001	0.119
17	Copper River	0.0448046	0.0423804	0.0487023	0.0356219	0.0423283	0.0340235	0.0329143	0.0309572	0.0492082	0.157477	0.169168	0.155246	0.187362	0.0562691	0.0642715	0.0116289	17	Copper River		0.003	0.008	0.017	0.001	0.002	0.017	0.003	0.005	0.017	0.003	0.001	0.001	0.005	0.028
18	Dennis Creek	0.041447	0.0397176	0.0420509	0.0266902	0.0359138	0.0263706	0.0284348	0.0268875	0.0426593	0.142009	0.157051	0.143575	0.175051	0.043623	0.0549098	0.00321241	18	Dennis Creek	0.00864665		0.375	0.258	0.007	0.124	0.06	0.075	0.078	0.092	0.005	0.042	0.002	0.012	0.07
19	Dream Creek	0.0499737	0.0462996	0.0503651	0.0340825	0.0431453	0.0346791	0.033484	0.0307938	0.0488813	0.156417	0.171555	0.15832	0.189517	0.0472546	0.0595378	0.00429697	19	Dream Creek	0.00719077	0		0.073	0.011	0.095	0.047	0.191	0.095	0.429	0.009	0.028	0.009	0.043	0.108
20	Finger Beach	0.047772	0.0460581	0.0490759	0.0331127	0.0404735	0.0321269	0.0303965	0.0283084	0.0491838	0.142712	0.159926	0.146644	0.179667	0.0408589	0.0530398	0.00217658	20	Finger Beach	0.00562706	0.00091883	0.00303585		0.058	0.063	0.09	0.258	0.31	0.107	0.028	0.056	0.058	0.001	0.237
21	Flat Island Beach	0.0671837	0.0634657	0.0670683	0.0484633	0.0552842	0.0475133	0.0482697	0.0402273	0.0606064	0.138793	0.153859	0.144488	0.175475	0.0383303	0.0527855	0.00774705	21	Flat Island Beach	0.0154823	0.00812345	0.00684341	0.00370732		0.004	0.001	0.008	0.005	0.001	0.102	0.001	0.214	0.001	0.014
22	Gibralter River	0.0467541	0.0459037	0.0477797	0.0331837	0.0404044	0.0323162	0.0341393	0.0293135	0.0406824	0.141141	0.154827	0.141703	0.177347	0.0495889	0.0576953	0.00328415	22	Gibralter River	0.00887876	0.00203884	0.00256601	0.00353582	0.00825313		0.034	0.057	0.005	0.017	0.006	0.001	0.002	0.007	0.046
23	Iliamna River (L)	0.0444327	0.0414946	0.0465871	0.0314776	0.0419846	0.0318476	0.031401	0.0295298	0.0493834	0.145593	0.160257	0.14828	0.178163	0.0514155	0.0567408	0.0040336	23	Iliamna River (L)	0.00553453	0.00368822	0.00388702	0.00326776	0.0131461	0.00434359		0.195	0.012	0.108	0.003	0.002	0.005	0.005	0.031
24	Knutson Bay	0.0502248	0.0465222	0.0507152	0.035199	0.0434131	0.0350672	0.0313313	0.0284471	0.0552217	0.143948	0.161667	0.148754	0.181011	0.0475638	0.05888	0	24	Knutson Bay	0.0111578	0.00282502	0.00116792	0.000959566	0.00737905	0.00346296	0.00123107		0.038	0.183	0.001	0.011	0.029	0.002	0.072
25	Lower Talarik Creek	0.0512758	0.046905	0.0515363	0.0340739	0.0421643	0.0353333	0.0296132	0.0285807	0.0524115	0.135991	0.155837	0.138204	0.166164	0.0435974	0.0570783	0.00588214	25	Lower Talarik Creek	0.00772703	0.00221909	0.0020244	0.000450688	0.00780081	0.00675343	0.00504305	0.00341193		0.096	0.002	0.137	0.002	0.004	0.126
26	Nick N Creek	0.0469334	0.0431731	0.0461757	0.0296141	0.0372501	0.0307604	0.0269975	0.0239608	0.0448925	0.145902	0.160055	0.149352	0.178236	0.0490073	0.0587113	0.0037335	26	Nick N Creek	0.00607847	0.00232433	3.82197e-06	0.00249666	0.00942389	0.00488319	0.00209248	0.0014698	0.00171379		0.002	0.022	0.004	0.004	0.049
27	Triangle Island	0.06942	0.066734	0.0721754	0.0515667	0.0613953	0.0510046	0.0516679	0.0466381	0.0694228	0.141826	0.15775	0.143566	0.17779	0.038471	0.0513468	0.00778831	27	Triangle Island	0.0090864	0.00829499	0.00797307	0.00451688	0.00241864	0.00686035	0.00931459	0.00835904	0.0083373	0.00971738		0.001	0.173	0.001	0.01
28	Upper Talarik	0.0607883	0.0567939	0.0600054	0.0403513	0.0499172	0.0422204	0.0391945	0.0367647	0.0527442	0.123324	0.142647	0.129443	0.153583	0.0354972	0.048164	0.00775005	28	Upper Talarik	0.0145499	0.00303017	0.00353598	0.00288355	0.009265	0.00797178	0.00703842	0.00477475	0.000855572	0.0039327	0.0123071		0.003	0.001	0.031
29	Woody Island	0.0687044	0.0646596	0.0694544	0.0486474	0.0565907	0.0499417	0.0476057	0.0422296	0.0657178	0.140751	0.157711	0.146379	0.178018	0.0391284	0.0506184	0.00622966	29	Woody Island	0.0144532	0.00946433	0.00636376	0.00366816	0.00121097	0.00918545	0.00965016	0.00408722	0.00802541	0.00885924	0.00140354	0.00895806		0.002	0.005
30	Southeast Creek	0.0513188	0.0464376	0.0522379	0.0342387	0.0421156	0.0372054	0.0361151	0.0300001	0.0478677	0.153344	0.167662	0.150813	0.185127	0.0606995	0.0697299	0.0123813	30	Southeast Creek	0.00846984	0.00622843	0.004144	0.01157	0.0139296	0.00714049	0.00899924	0.0101715	0.00689767	0.00824754	0.0131992	0.0106915	0.0111411		0.002
31	Tommy River	0.0509431	0.0479138	0.0528455	0.0375765	0.0445556	0.037041	0.0356983	0.0335227	0.0534817	0.130735	0.146585	0.131572	0.162692	0.0390279	0.0531106	0.00199435	31	Tommy River	0.00495508	0.00342446	0.00238353	0.00104746	0.00590985	0.00404383	0.00497026	0.00336868	0.00168221	0.00361411	0.00640101	0.00388348	0.007797	0.0103372

## Sheet: Table S2 - Outlier 1
Table S2. Pairwise FST (below diagonal) and probabilities for the null hypothesis FST = 0 (above diagonal) between Oncorhynchus nerka populations																		Table S2. Continued
from Alagnak (1 to 9) and Kvichak (10 to 31) subdrainages using 39 SNPs (includes one of two outliers - One_MHC2-190)
Significant probabilities (P < 0.05) are shown in bold.
		1	2	3	4	5	6	7	8	9	10	11	12	13	14	15	16			17	18	19	20	21	22	23	24	25	26	27	28	29	30	31
1	Battle Lake Beach		0.4	0.432	0.001	0.001	0.001	0.001	0.001	0.001	0.001	0.001	0.001	0.001	0.001	0.001	0.001	1	Battle Lake Beach	0.001	0.001	0.001	0.001	0.001	0.001	0.001	0.001	0.001	0.001	0.001	0.001	0.001	0.001	0.001
2	Battle Lake Tributary	0		0.28	0.001	0.001	0.001	0.001	0.001	0.001	0.001	0.001	0.001	0.001	0.001	0.001	0.001	2	Battle Lake Tributary	0.001	0.001	0.001	0.001	0.001	0.001	0.001	0.001	0.001	0.001	0.001	0.001	0.001	0.001	0.001
3	Battle Creek	1.00593e-05	0.000408824		0.001	0.001	0.002	0.001	0.001	0.001	0.001	0.001	0.001	0.001	0.001	0.001	0.001	3	Battle Creek	0.001	0.001	0.001	0.001	0.001	0.001	0.001	0.001	0.001	0.001	0.001	0.001	0.001	0.001	0.001
4	Funnel Creek (E)	0.0130451	0.0113375	0.011719		0.068	0.406	0.001	0.001	0.001	0.001	0.001	0.001	0.001	0.001	0.001	0.001	4	Funnel Creek (E)	0.001	0.001	0.001	0.001	0.001	0.001	0.001	0.001	0.001	0.001	0.001	0.001	0.001	0.001	0.001
5	Moraine Creek	0.0110357	0.00941371	0.00932634	0.00165584		0.029	0.001	0.001	0.001	0.001	0.001	0.001	0.001	0.001	0.001	0.001	5	Moraine Creek	0.001	0.001	0.001	0.001	0.001	0.001	0.001	0.001	0.001	0.001	0.001	0.001	0.001	0.001	0.001
6	Moraine Creek (E)	0.0070939	0.00613789	0.00722279	0	0.00211042		0.001	0.001	0.001	0.001	0.001	0.001	0.001	0.001	0.001	0.001	6	Moraine Creek (E)	0.001	0.001	0.001	0.001	0.001	0.001	0.001	0.001	0.001	0.001	0.001	0.001	0.001	0.001	0.001
7	Nanuktuk Creek	0.0175185	0.0155098	0.0163695	0.0106184	0.0114924	0.00987419		0.041	0.001	0.001	0.001	0.001	0.001	0.001	0.001	0.001	7	Nanuktuk Creek	0.001	0.001	0.001	0.001	0.001	0.001	0.001	0.001	0.001	0.001	0.001	0.001	0.001	0.001	0.001
8	Nanuktuk Creek (E)	0.0168501	0.0142879	0.0154437	0.0107766	0.0113758	0.00935332	0.00208699		0.001	0.001	0.001	0.001	0.001	0.001	0.001	0.001	8	Nanuktuk Creek (E)	0.001	0.001	0.001	0.001	0.001	0.001	0.001	0.001	0.001	0.001	0.001	0.001	0.001	0.001	0.001
9	Kulik River	0.0489181	0.0491811	0.0458964	0.0345996	0.0347824	0.032771	0.0354889	0.0297195		0.001	0.001	0.001	0.001	0.001	0.001	0.001	9	Kulik River	0.001	0.001	0.001	0.001	0.001	0.001	0.001	0.001	0.001	0.001	0.001	0.001	0.001	0.001	0.001
10	Chulitna Lodge Beach	0.217169	0.213969	0.214285	0.188879	0.193223	0.191434	0.194369	0.189752	0.190169		0.027	0.004	0.007	0.001	0.001	0.001	10	Chulitna Lodge Beach	0.001	0.001	0.001	0.001	0.001	0.001	0.001	0.001	0.001	0.001	0.001	0.001	0.001	0.001	0.001
11	Kijik River	0.227881	0.225822	0.225307	0.200441	0.203146	0.202812	0.208212	0.203336	0.200827	0.00407506		0.002	0.007	0.001	0.001	0.001	11	Kijik River	0.001	0.001	0.001	0.001	0.001	0.001	0.001	0.001	0.001	0.001	0.001	0.001	0.001	0.001	0.001
12	Lower Kijik River	0.209316	0.207851	0.207899	0.1813	0.184593	0.183851	0.187488	0.186025	0.18453	0.00967551	0.0119651		0.001	0.001	0.001	0.001	12	Lower Kijik River	0.001	0.001	0.001	0.001	0.001	0.001	0.001	0.001	0.001	0.001	0.001	0.001	0.001	0.001	0.001
13	Upper Tlikakila	0.247277	0.244041	0.245286	0.220451	0.223274	0.222629	0.222662	0.221144	0.217366	0.00642012	0.00649351	0.0140822		0.001	0.001	0.001	13	Upper Tlikakila	0.001	0.001	0.001	0.001	0.001	0.001	0.001	0.001	0.001	0.001	0.001	0.001	0.001	0.001	0.001
14	Newhalen River	0.116493	0.111935	0.117956	0.0927552	0.101594	0.0905276	0.0999107	0.0958519	0.110753	0.105766	0.127464	0.118618	0.138191		0.001	0.001	14	Newhalen River	0.001	0.001	0.001	0.001	0.001	0.001	0.001	0.001	0.001	0.001	0.001	0.001	0.001	0.001	0.001
15	Taziminia River	0.118166	0.114892	0.119317	0.0969886	0.102295	0.0957113	0.107207	0.101937	0.119784	0.109295	0.125303	0.123617	0.139621	0.0113337		0.001	15	Taziminia River	0.001	0.001	0.001	0.001	0.001	0.001	0.001	0.001	0.001	0.001	0.001	0.001	0.001	0.001	0.001
16	Chinkelyes Creek	0.060913	0.0604435	0.0650326	0.0721535	0.0762077	0.0632345	0.0614068	0.0536704	0.0811061	0.175581	0.191594	0.178936	0.212372	0.0820214	0.093783		16	Chinkelyes Creek	0.001	0.053	0.039	0.149	0.003	0.06	0.033	0.424	0.001	0.052	0.001	0.002	0.013	0.001	0.137
17	Copper River	0.0663985	0.0673077	0.0733096	0.0867425	0.0901044	0.0761441	0.0726014	0.0643896	0.0872489	0.20585	0.217469	0.203988	0.237137	0.108717	0.116491	0.0123243	17	Copper River		0.003	0.001	0.014	0.001	0.002	0.002	0.001	0.001	0.002	0.001	0.001	0.001	0.001	0.012
18	Dennis Creek	0.0509046	0.0513053	0.053746	0.0599077	0.0660934	0.0519604	0.0516381	0.0454282	0.065102	0.174529	0.189542	0.176099	0.208366	0.0791388	0.0904138	0.00309531	18	Dennis Creek	0.0105785		0.411	0.241	0.005	0.151	0.038	0.087	0.022	0.094	0.005	0.032	0.002	0.013	0.048
19	Dream Creek	0.0580376	0.0565558	0.0606058	0.0653548	0.0714905	0.0584302	0.0551741	0.0480453	0.0697622	0.186491	0.201672	0.188397	0.220377	0.0812674	0.0934908	0.00428464	19	Dream Creek	0.00961798	0		0.075	0.005	0.103	0.065	0.245	0.041	0.425	0.004	0.03	0.006	0.048	0.07
20	Finger Beach	0.0614703	0.0622332	0.0653092	0.0733191	0.0773723	0.0639296	0.0599378	0.0524974	0.0772953	0.182717	0.199339	0.186263	0.220296	0.0843761	0.0958076	0.00192906	20	Finger Beach	0.00625746	0.00103865	0.00327039		0.058	0.064	0.045	0.191	0.025	0.108	0.036	0.02	0.038	0.003	0.264
21	Flat Island Beach	0.0862643	0.0856731	0.089248	0.0968948	0.100309	0.0870221	0.0851473	0.0717093	0.0963884	0.188486	0.202922	0.193474	0.225663	0.0920662	0.105242	0.00835941	21	Flat Island Beach	0.0150611	0.00979255	0.00897558	0.00416466		0.003	0.001	0.002	0.001	0.002	0.102	0.001	0.209	0.001	0.014
22	Gibralter River	0.0583527	0.0596942	0.0617189	0.0693935	0.0736367	0.0607111	0.0600811	0.0505775	0.0664111	0.176977	0.1906	0.177574	0.213734	0.0877129	0.0958747	0.00299956	22	Gibralter River	0.00986308	0.00189184	0.00252158	0.00326461	0.00900396		0.021	0.047	0.003	0.024	0.003	0.002	0.002	0.007	0.043
23	Iliamna River (L)	0.0495739	0.0483524	0.0533824	0.0570759	0.0647712	0.0505833	0.0481723	0.0424027	0.0653611	0.171058	0.185915	0.173707	0.204384	0.0791928	0.0852423	0.00501403	23	Iliamna River (L)	0.0102553	0.00379362	0.00382481	0.00465008	0.0170964	0.00507752		0.191	0.015	0.072	0.003	0.005	0.003	0.006	0.013
24	Knutson Bay	0.0577447	0.0561879	0.0603568	0.0654897	0.0709026	0.0580057	0.0524368	0.0451937	0.0748892	0.174387	0.191901	0.178916	0.211886	0.0806612	0.0920372	0	24	Knutson Bay	0.0137004	0.00251545	0.000892614	0.00139123	0.00974406	0.00345941	0.00118219		0.018	0.172	0.001	0.008	0.019	0.002	0.05
25	Lower Talarik Creek	0.0528587	0.0499014	0.0544846	0.0531226	0.0590458	0.0484484	0.0413636	0.0371424	0.0632711	0.15547	0.1753	0.157789	0.185969	0.0658747	0.0800137	0.00874279	25	Lower Talarik Creek	0.0156407	0.00377336	0.00325807	0.00419234	0.0151886	0.00921235	0.00504836	0.00437367		0.02	0.001	0.113	0.001	0.004	0.009
26	Nick N Creek	0.0579592	0.0567865	0.0598161	0.0657754	0.0705522	0.0589841	0.0533161	0.0454036	0.0699957	0.180973	0.195175	0.184252	0.214246	0.0869568	0.09685	0.003455	26	Nick N Creek	0.00720435	0.0021347	1.05817e-05	0.00235097	0.010305	0.00457925	0.00286091	0.0014847	0.00425121		0.004	0.02	0.004	0.004	0.052
27	Triangle Island	0.0865883	0.0868792	0.0921349	0.0971285	0.10343	0.0879235	0.0860551	0.075566	0.102262	0.188641	0.203977	0.190226	0.225163	0.0895542	0.101587	0.00805638	27	Triangle Island	0.00879842	0.00945036	0.00950446	0.00467521	0.00226239	0.00730191	0.0126747	0.0100977	0.0147061	0.0101615		0.001	0.18	0.001	0.013
28	Upper Talarik	0.0649844	0.062829	0.0660775	0.0647822	0.0719667	0.0601365	0.0554174	0.0493664	0.0685708	0.149418	0.168625	0.155285	0.179912	0.0644011	0.0778937	0.00845779	28	Upper Talarik	0.0183915	0.00313997	0.00347885	0.00417502	0.0130272	0.00850131	0.00660141	0.00458096	0.00120456	0.00446746	0.0152072		0.001	0.002	0.007
29	Woody Island	0.084802	0.0839701	0.0885935	0.0929646	0.0978661	0.0857016	0.0812463	0.0705055	0.0977602	0.186035	0.202453	0.191128	0.223776	0.0882424	0.0993535	0.00647405	29	Woody Island	0.0140286	0.0104063	0.00775502	0.00385977	0.00122458	0.00950804	0.0127192	0.0057707	0.0139556	0.00913236	0.00127358	0.0116527		0.004	0.006
30	Southeast Creek	0.0567098	0.0538878	0.0595485	0.0607947	0.0662186	0.056755	0.0537859	0.0439498	0.0651194	0.179081	0.193689	0.177	0.21173	0.0885105	0.0981328	0.0126525	30	Southeast Creek	0.0121658	0.0060247	0.00391238	0.0122082	0.0170914	0.00746315	0.0084431	0.0096169	0.00706785	0.00838007	0.0156872	0.0100654	0.0133805		0.002
31	Tommy River	0.0649852	0.064776	0.0695735	0.0783307	0.0822696	0.0694794	0.0659011	0.0583394	0.0822957	0.172928	0.188413	0.173783	0.206021	0.0837566	0.0972006	0.00182344	31	Tommy River	0.00530605	0.00362241	0.00284131	0.000870208	0.00616065	0.00388451	0.00664776	0.00392337	0.00582102	0.00343709	0.00635249	0.00536361	0.00759109	0.0112466

## Sheet: Table S3 - Outlier 2
Table S3. Pairwise FST (below diagonal) and probabilities for the null hypothesis FST = 0 (above diagonal) between Oncorhynchus nerka populations																		Table S3. Continued
from Alagnak (1 to 9) and Kvichak (10 to 31) subdrainages using 39 SNPs (includes one of two outliers - One_MHC2-251)
Significant probabilities (P < 0.05) are shown in bold.
		1	2	3	4	5	6	7	8	9	10	11	12	13	14	15	16			17	18	19	20	21	22	23	24	25	26	27	28	29	30	31
1	Battle Lake Beach		0.417	0.402	0.001	0.001	0.001	0.001	0.001	0.001	0.001	0.001	0.001	0.001	0.001	0.001	0.001	1	Battle Lake Beach	0.001	0.001	0.001	0.001	0.001	0.001	0.001	0.001	0.001	0.001	0.001	0.001	0.001	0.001	0.001
2	Battle Lake Tributary	0		0.225	0.001	0.001	0.004	0.001	0.001	0.001	0.001	0.001	0.001	0.001	0.001	0.001	0.001	2	Battle Lake Tributary	0.001	0.001	0.001	0.001	0.001	0.001	0.001	0.001	0.001	0.001	0.001	0.001	0.001	0.001	0.001
3	Battle Creek	6.09131e-05	0.000447527		0.001	0.002	0.003	0.001	0.001	0.001	0.001	0.001	0.001	0.001	0.001	0.001	0.001	3	Battle Creek	0.001	0.001	0.001	0.001	0.001	0.001	0.001	0.001	0.001	0.001	0.001	0.001	0.001	0.001	0.001
4	Funnel Creek (E)	0.00968019	0.00802652	0.00831412		0.085	0.427	0.001	0.001	0.001	0.001	0.001	0.001	0.001	0.001	0.001	0.001	4	Funnel Creek (E)	0.001	0.001	0.001	0.001	0.001	0.001	0.001	0.001	0.001	0.001	0.001	0.001	0.001	0.001	0.001
5	Moraine Creek	0.00917194	0.00779489	0.00740004	0.00140464		0.023	0.001	0.001	0.001	0.001	0.001	0.001	0.001	0.001	0.001	0.001	5	Moraine Creek	0.001	0.001	0.001	0.001	0.001	0.001	0.001	0.001	0.001	0.001	0.001	0.001	0.001	0.001	0.001
6	Moraine Creek (E)	0.00536388	0.0046883	0.00565739	0	0.00222477		0.002	0.001	0.001	0.001	0.001	0.001	0.001	0.001	0.001	0.001	6	Moraine Creek (E)	0.001	0.001	0.001	0.001	0.001	0.001	0.001	0.001	0.001	0.001	0.001	0.001	0.001	0.001	0.001
7	Nanuktuk Creek	0.0169528	0.0151203	0.0157562	0.00940602	0.0110727	0.0097469		0.025	0.001	0.001	0.001	0.001	0.001	0.001	0.001	0.001	7	Nanuktuk Creek	0.001	0.001	0.001	0.001	0.001	0.001	0.001	0.001	0.001	0.001	0.001	0.001	0.001	0.001	0.001
8	Nanuktuk Creek (E)	0.016133	0.013848	0.0149139	0.00926368	0.0109979	0.00899724	0.00220247		0.001	0.001	0.001	0.001	0.001	0.001	0.001	0.001	8	Nanuktuk Creek (E)	0.001	0.001	0.001	0.001	0.001	0.001	0.001	0.001	0.001	0.001	0.001	0.001	0.001	0.001	0.001
9	Kulik River	0.0488279	0.0490754	0.045524	0.0336259	0.0342963	0.0327675	0.0354424	0.0299346		0.001	0.001	0.001	0.001	0.001	0.001	0.001	9	Kulik River	0.001	0.001	0.001	0.001	0.001	0.001	0.001	0.001	0.001	0.001	0.001	0.001	0.001	0.001	0.001
10	Chulitna Lodge Beach	0.217952	0.214127	0.213991	0.189824	0.193146	0.192324	0.194406	0.190255	0.190042		0.041	0.001	0.016	0.001	0.001	0.001	10	Chulitna Lodge Beach	0.001	0.001	0.001	0.001	0.001	0.001	0.001	0.001	0.001	0.001	0.001	0.001	0.001	0.001	0.001
11	Kijik River	0.227495	0.225013	0.224085	0.200646	0.202601	0.203014	0.207612	0.203113	0.200114	0.00394119		0.001	0.009	0.001	0.001	0.001	11	Kijik River	0.001	0.001	0.001	0.001	0.001	0.001	0.001	0.001	0.001	0.001	0.001	0.001	0.001	0.001	0.001
12	Lower Kijik River	0.210751	0.208681	0.208283	0.18269	0.18502	0.185289	0.188058	0.187133	0.184892	0.00982554	0.0119149		0.001	0.001	0.001	0.001	12	Lower Kijik River	0.001	0.001	0.001	0.001	0.001	0.001	0.001	0.001	0.001	0.001	0.001	0.001	0.001	0.001	0.001
13	Upper Tlikakila	0.247848	0.244089	0.244883	0.221133	0.223119	0.223387	0.22264	0.221576	0.217173	0.00633134	0.00646383	0.014048		0.001	0.001	0.001	13	Upper Tlikakila	0.001	0.001	0.001	0.001	0.001	0.001	0.001	0.001	0.001	0.001	0.001	0.001	0.001	0.001	0.001
14	Newhalen River	0.126822	0.125837	0.133078	0.126136	0.135565	0.118558	0.128251	0.117154	0.140029	0.15769	0.175308	0.170365	0.190653		0.001	0.001	14	Newhalen River	0.001	0.001	0.001	0.001	0.001	0.001	0.001	0.001	0.001	0.001	0.001	0.001	0.001	0.001	0.001
15	Taziminia River	0.131617	0.132526	0.138156	0.135111	0.141728	0.128423	0.140078	0.127431	0.153286	0.165353	0.178217	0.179378	0.196487	0.0114192		0.001	15	Taziminia River	0.001	0.001	0.001	0.001	0.001	0.001	0.001	0.001	0.001	0.001	0.001	0.001	0.001	0.001	0.001
16	Chinkelyes Creek	0.0469105	0.0437069	0.0480443	0.0339428	0.0413563	0.0324075	0.0331076	0.0299707	0.0539699	0.140042	0.156185	0.144517	0.176566	0.0663247	0.0823757		16	Chinkelyes Creek	0.001	0.001	0.001	0.144	0.001	0.001	0.012	0.401	0.001	0.001	0.001	0.001	0.001	0.001	0.001
17	Copper River	0.0669005	0.0682025	0.075281	0.0775896	0.0859552	0.070881	0.0718853	0.0623472	0.0878317	0.207481	0.216906	0.207036	0.238593	0.0551534	0.0635513	0.0435994	17	Copper River		0.002	0.007	0.001	0.001	0.001	0.001	0.001	0.001	0.008	0.002	0.001	0.001	0.001	0.004
18	Dennis Creek	0.0524567	0.0534851	0.0567318	0.0542181	0.0647824	0.0496266	0.053069	0.0455805	0.0674863	0.17782	0.190901	0.180688	0.211588	0.0431998	0.0561706	0.0226221	18	Dennis Creek	0.0099979		0.421	0.001	0.011	0.11	0.001	0.001	0.029	0.131	0.004	0.05	0.004	0.018	0.082
19	Dream Creek	0.061404	0.0607234	0.0655623	0.0625036	0.0729068	0.0586525	0.0591527	0.0504403	0.0745964	0.192408	0.20558	0.195636	0.226259	0.0464674	0.0602897	0.0249732	19	Dream Creek	0.00829427	0		0.001	0.009	0.095	0.001	0.001	0.02	0.385	0.004	0.037	0.013	0.037	0.136
20	Finger Beach	0.0456353	0.0437726	0.0466407	0.0331528	0.040957	0.0313205	0.0298932	0.0270904	0.0485025	0.146248	0.163151	0.151052	0.183494	0.0641224	0.0801355	0.00192515	20	Finger Beach	0.0358026	0.0185481	0.0218332		0.001	0.001	0.014	0.228	0.003	0.001	0.001	0.001	0.001	0.001	0.001
21	Flat Island Beach	0.078307	0.077553	0.0819698	0.0766434	0.0850242	0.0714318	0.0737028	0.0601067	0.0863638	0.177672	0.190622	0.184218	0.21472	0.0377223	0.0534999	0.0290204	21	Flat Island Beach	0.0160517	0.00770625	0.00644165	0.0232696		0.003	0.001	0.001	0.001	0.006	0.101	0.001	0.219	0.001	0.019
22	Gibralter River	0.0554723	0.0571681	0.0597509	0.0571684	0.0658201	0.0524548	0.0555555	0.0454748	0.0628111	0.172755	0.185003	0.174982	0.209549	0.0492516	0.0591886	0.0201304	22	Gibralter River	0.0112088	0.00210854	0.0026218	0.0186393	0.00831985		0.001	0.001	0.002	0.023	0.006	0.003	0.004	0.012	0.038
23	Iliamna River (L)	0.0495118	0.04519	0.0493236	0.0311889	0.0411162	0.0323367	0.0316278	0.0312358	0.0486299	0.144073	0.158856	0.147345	0.176905	0.0963539	0.106244	0.00709904	23	Iliamna River (L)	0.0616621	0.0423716	0.0445051	0.00740349	0.0537628	0.0389117		0.044	0.001	0.001	0.001	0.001	0.001	0.001	0.001
24	Knutson Bay	0.0489753	0.0448728	0.0486689	0.0341864	0.0425853	0.0336298	0.0301179	0.0271688	0.053474	0.145145	0.162703	0.150751	0.18243	0.0755773	0.0909153	0	24	Knutson Bay	0.0469539	0.0252087	0.0251619	0.000976686	0.0317522	0.0229628	0.00339194		0.001	0.001	0.001	0.001	0.001	0.001	0.001
25	Lower Talarik Creek	0.0540628	0.0516404	0.0567907	0.0491823	0.058529	0.0471415	0.0428829	0.0376337	0.0655096	0.158807	0.177012	0.162166	0.18925	0.0468823	0.063097	0.0156084	25	Lower Talarik Creek	0.0142261	0.00364861	0.00386081	0.00902173	0.00974534	0.00768559	0.0297815	0.0153874		0.032	0.001	0.044	0.001	0.001	0.065
26	Nick N Creek	0.0575005	0.0566443	0.0604546	0.0568	0.0659031	0.0535963	0.0516947	0.0428288	0.0694337	0.180938	0.193316	0.185581	0.21409	0.0483042	0.0597008	0.0230347	26	Nick N Creek	0.00753603	0.00204507	0	0.0199772	0.00899817	0.00467581	0.0407651	0.0238769	0.00321038		0.001	0.025	0.003	0.006	0.053
27	Triangle Island	0.079539	0.079665	0.0857418	0.0782735	0.0893732	0.0735325	0.0756686	0.0650254	0.0933035	0.178914	0.192762	0.181974	0.215295	0.0379295	0.0522464	0.0280243	27	Triangle Island	0.010068	0.00782645	0.00750047	0.0230314	0.00217258	0.00677965	0.0488956	0.0315344	0.00993128	0.00920485		0.001	0.216	0.001	0.014
28	Upper Talarik	0.0694755	0.0680856	0.0721139	0.064772	0.0756882	0.0625544	0.0611334	0.0534292	0.0751502	0.15811	0.175319	0.165015	0.188526	0.035627	0.0499941	0.0254708	28	Upper Talarik	0.0160846	0.00278824	0.00335276	0.019004	0.00896486	0.00791211	0.0430727	0.0254345	0.00204795	0.00370874	0.0118358		0.001	0.001	0.018
29	Woody Island	0.0792481	0.0781307	0.08364	0.076092	0.0854931	0.0730057	0.0724167	0.0613703	0.0903802	0.178534	0.193255	0.185023	0.216057	0.0385596	0.051499	0.0269835	29	Woody Island	0.0151551	0.00896092	0.00595223	0.0226094	0.000977091	0.0091468	0.0497198	0.0280378	0.00976344	0.0084122	0.00116898	0.00861822		0.002	0.011
30	Southeast Creek	0.0578846	0.0555018	0.0618783	0.0553617	0.0646278	0.0543447	0.054663	0.0437606	0.0668986	0.181823	0.194604	0.180901	0.214349	0.0610332	0.0723518	0.0263474	30	Southeast Creek	0.011632	0.0061175	0.00431924	0.0238715	0.0139366	0.00715552	0.0402452	0.0267898	0.00696087	0.00812673	0.0130746	0.0103417	0.0111385		0.004
31	Tommy River	0.0603332	0.0600391	0.0656595	0.0628694	0.0713496	0.0581989	0.0584613	0.0505922	0.0761729	0.166549	0.180339	0.168766	0.199398	0.0390352	0.0548698	0.0204558	31	Tommy River	0.00688946	0.00309616	0.00217673	0.0176755	0.00567862	0.00399226	0.0422424	0.0246144	0.00277636	0.00332032	0.00607347	0.00359516	0.00743883	0.00992797
